# Supplementary material for: Etomoxir Sodium Salt Promotes Imidazole Ketone Erastin-Induced Myeloid-Derived Suppressor Cell Ferroptosis and Enhances Cancer Therapy
Source: Biology (Basel). 2024 Nov 19;13(11):949. doi: 10.3390/biology13110949 (PMC11592117; doi:10.3390/biology13110949)
Supplement: Supplementary file 1 [file biology-13-00949-s001.zip]

Archive with 1 entries (1 files):
- biology-3271270-supplementary.pdf
